# Supplementary material for: Modulating Cholesterol Metabolism via ACAT1 Knockdown Enhances Anti-B-Cell Lymphoma Activities of CD19-Specific Chimeric Antigen Receptor T Cells by Improving the Cell Activation and Proliferation
Source: Cells. 2024 Mar 21;13(6):555. doi: 10.3390/cells13060555 (PMC10969720; doi:10.3390/cells13060555)
Supplement: Supplementary file 1 [file cells-13-00555-s001.zip]

Archive with 1 entries (1 files):
- cells-2857616-supplementary.pdf
